# Supplementary material for: From network analysis to experimental validation: identification of regulators of non-muscle myosin II contractility using the folded-gastrulation signaling pathway
Source: BMC Mol Cell Biol. 2023 Oct 11;24:32. doi: 10.1186/s12860-023-00492-3 (PMC10568788; doi:10.1186/s12860-023-00492-3)
Supplement: Supplementary file 1 — Additional file 1: Supplementary Table 1. Positive proteins used for the computational method. Below is a list of the three sets of proteins used as positives for the computational method. The three protein sets were combined into one set of positives for analysis. Supplemental Table 2. Predicted proteins from each computational method. Below is a list of the predicted protein candidates by computational method. This list does not include positive proteins that were captured by the methods. [file 12860_2023_492_MOESM1_ESM.xlsx]

## Sheet: Predictions
Supplemental Table 2. Predicted proteins from each computational method. Below is a list of the predicted protein candidates by computational method. This list does not include positive proteins that were captured by the methods.
Steiner Tree	Paths to NMII	Ranked Paths
CG10347	Act42A	14-3-3epsilon
CG17666	Alk	14-3-3zeta
CG7164	CG10347	Act42A
CanB2	CG11876	Act5C
Cdc5	CG12289	Akt1
CycA	CG14667	Appl
Drep2	CG1785	Cdc5
Fas2	CG18764	CkIIalpha
Khc	CG34404	Hsc70-4
Moe	CG7164	Hsp83
NetB	CanB2	Myc
P32	Cdc5	N
Rbp1-like	Cdk2	Nab2
Rpt6	Cdk8	Nedd4
Sin3A	Chi	NetB
Spn	Cpr100A	Pi3K21B
Ten-m	Csp	Pkc53E
Ubi-p63E	CycB3	Rbp9
Usp10	Drip	Smox
Vav	Hsp83	Smurf
bcd	IKKepsilon	Spn
bmm	Ino80	Stat92E
drk	Khc	Su(dx)
eIF4G2	MED4	Ubi-p5E
flw	Mob2	Ubi-p63E
gish	N	Vav
p53	NetB	drk
spz	PAN2	dsh
stv	PAPLA1	fne
	Patj	gro
	Ptip	mts
	RpS29	nej
	S6KL	nonA-l
	Sin3A	sbr
	Spn	sgg
	Stat92E	spi
	U2af50
	Ubi-p63E
	Usp10
	ap
	bsk
	eIF3-S8
	eIF4E-4
	eIF4G2
	ems
	flw
	hth
	kn
	mRpL13
	mib2
	mod(r)
	mts
	p53
	park
	pk
	pum
	qkr58E-1
	stv
	wbl

## Sheet: Positives
Supplementary Table 1. Positive proteins used for the computational method. Below is a list of the three sets of proteins used as positives for the computational method. The three protein sets were combined into one set of positives for analysis.
The three protein sets were combined into one set of positives for analysis.
Fog Pathway	Apical Constriction	Gastrulation
(Manning et al., 2013)	(GO: 0003383)	(GO: 0007369)
Abl	alpha-Cat	5-HT2A
aPKC	crb	abd-A
baz	cta	Abl
crb	dia	amx
cta	dyl	arm
dia	fog	bap
fog	Gprk2	baz
Gbeta13F	hop	bin
Ggamma1	m	btd
Gprk2	mey	btsz
krz	neo	byn
par-6	nyo	C15
Rho1	RhoGAP71E	cad
RhoGEF2	Rok	CG13427
ric8a	smog	cta
RN-tre	sqh	dl
Rok	Traf4	dpp
T48	tyn	Drp1
zip	upd1	ea
	WASp	Egfr
	xit	eve
	zye	fkh
		fliI
		fog
		Gbeta13F
		gd
		Ggamma1
		gol
		Gprk2
		hkb
		hop
		htl
		Irp-1A
		jeb
		krz
		lbe
		lbl
		Mad
		mam
		mys
		nst
		pan
		pbl
		Pld
		Prosalpha6
		Ptp61F
		pyr
		Raf
		Ras85D
		Rho1
		RhoGAP68F
		RhoGAP71E
		RhoGEF2
		ric8a
		rl
		Rok
		run
		sala
		scw
		sfl
		sgl
		shg
		sli
		slou
		slp1
		smog
		sna
		sog
		sqh
		srp
		srw
		stg
		stumps
		T48
		tin
		tkv
		tld
		tll
		tor
		Traf4
		trbl
		twi
		Ubx
		upd1
		wntD
		wol
		xit
		Z600
		zen
